# Supplementary material for: Prevalence of occupational injuries and knowledge of availability and utilization of post exposure prophylaxis among health care workers in Singida District Council, Singida Region, Tanzania
Source: PLoS One. 2018 Oct 25;13(10):e0201695. doi: 10.1371/journal.pone.0201695 (PMC6201876; doi:10.1371/journal.pone.0201695)
Supplement: S1 Database — (XLSX) [file pone.0201695.s002.xlsx]

## Sheet: Lucina database
sex	age	maristatus	cadre	educ	depart	workexper	ownerHC	exposed	typaccid	lastaccid	reportaccident	whomreport	didnotlook	bussywork	dontknowPEP	confident	feartest	lackcompensat	stigima	unavPEP	heardworkerpric	sourceoccpinjury	PEPred	PEPregidep	whenstartPEP	duratPEPmed	regimaccrisk	lowtherdual	highrisktherapy	whatdone	whatwilldo	PEPavailable	admPEP24hrs	PEPdrugsav	whereaccessPEP	accallday	challenges	lconfident	unavtestkits	lknowPEP	sideeffects	lackcomp	reportrecent	didHIVtest	didstartPEP	didcompletePEP	didfolltest	agegrp	educgrp
1	26	2	8	1	3	2	2	0	#NULL!	#NULL!	#NULL!	#NULL!	#NULL!	#NULL!	#NULL!	#NULL!	#NULL!	#NULL!	#NULL!	#NULL!	2	#NULL!	1	4	2	1	5	4	1	1	1	1	2	#NULL!	6	2	1	#NULL!	#NULL!	1	#NULL!	#NULL!	1	1	2	2	2	1	1
1	60	1	1	5	7	4	2	1	1	2	1	2	#NULL!	#NULL!	#NULL!	#NULL!	#NULL!	#NULL!	#NULL!	#NULL!	1	4	1	4	2	1	5	4	4	1	1	1	2	#NULL!	#NULL!	#NULL!	#NULL!	#NULL!	#NULL!	#NULL!	#NULL!	#NULL!	#NULL!	2	#NULL!	#NULL!	2	3	4
2	52	1	6	1	2	4	2	0	#NULL!	#NULL!	#NULL!	#NULL!	#NULL!	#NULL!	#NULL!	#NULL!	#NULL!	#NULL!	#NULL!	#NULL!	3	1	1	4	2	1	5	1	2	1	4	1	2	#NULL!	3	2	1	2	2	1	2	2	2	1	2	2	2	3	1
2	40	1	6	1	2	2	2	0	#NULL!	#NULL!	#NULL!	#NULL!	#NULL!	#NULL!	#NULL!	#NULL!	#NULL!	#NULL!	#NULL!	#NULL!	1	4	1	2	2	1	5	4	1	1	#NULL!	1	2	1	3	2	1	2	1	2	1	2	#NULL!	#NULL!	#NULL!	#NULL!	2	2	1
2	25	1	6	1	6	2	2	0	#NULL!	#NULL!	#NULL!	#NULL!	#NULL!	#NULL!	#NULL!	#NULL!	#NULL!	#NULL!	#NULL!	#NULL!	1	1	1	5	4	4	5	4	4	2	#NULL!	1	1	1	3	1	2	#NULL!	#NULL!	#NULL!	#NULL!	#NULL!	#NULL!	#NULL!	#NULL!	#NULL!	2	1	1
1	26	2	8	1	5	1	2	0	#NULL!	#NULL!	#NULL!	#NULL!	#NULL!	#NULL!	#NULL!	#NULL!	#NULL!	#NULL!	#NULL!	#NULL!	1	4	3	5	4	4	5	4	4	1	4	2	2	2	6	2	1	1	1	1	2	1	#NULL!	#NULL!	#NULL!	#NULL!	#NULL!	1	1
2	50	1	6	1	5	4	1	0	#NULL!	#NULL!	#NULL!	#NULL!	#NULL!	#NULL!	#NULL!	#NULL!	#NULL!	#NULL!	#NULL!	#NULL!	2	4	1	4	2	3	2	1	1	1	4	1	1	1	3	2	1	2	1	2	2	1	2	2	2	2	2	3	1
2	48	5	7	1	6	4	2	0	#NULL!	#NULL!	#NULL!	#NULL!	#NULL!	#NULL!	#NULL!	#NULL!	#NULL!	#NULL!	#NULL!	#NULL!	1	3	1	2	2	1	1	4	4	1	1	1	1	1	3	2	1	2	2	2	2	1	2	1	2	2	2	3	1
1	63	1	7	1	6	4	2	0	#NULL!	#NULL!	#NULL!	#NULL!	#NULL!	#NULL!	#NULL!	#NULL!	#NULL!	#NULL!	#NULL!	#NULL!	1	4	1	3	2	2	5	4	4	1	4	1	1	1	3	2	2	2	2	2	2	2	2	2	2	2	2	3	1
2	40	1	7	2	6	4	2	0	#NULL!	#NULL!	#NULL!	#NULL!	#NULL!	#NULL!	#NULL!	#NULL!	#NULL!	#NULL!	#NULL!	#NULL!	1	4	1	4	2	4	5	4	4	1	2	1	1	1	3	1	#NULL!	#NULL!	#NULL!	#NULL!	#NULL!	#NULL!	#NULL!	#NULL!	#NULL!	#NULL!	#NULL!	2	2
1	55	1	8	1	6	4	2	0	#NULL!	#NULL!	#NULL!	#NULL!	#NULL!	#NULL!	#NULL!	#NULL!	#NULL!	#NULL!	#NULL!	#NULL!	3	4	1	4	2	1	5	4	4	1	2	1	2	1	3	2	1	2	2	2	2	1	2	2	2	2	2	3	1
1	46	1	4	2	2	2	2	0	#NULL!	#NULL!	#NULL!	#NULL!	#NULL!	#NULL!	#NULL!	#NULL!	#NULL!	#NULL!	#NULL!	#NULL!	2	3	1	1	1	3	4	2	3	1	4	1	1	2	3	1	1	2	1	2	2	1	2	1	1	1	1	3	2
2	48	7	3	3	1	2	2	0	#NULL!	#NULL!	#NULL!	#NULL!	#NULL!	#NULL!	#NULL!	#NULL!	#NULL!	#NULL!	#NULL!	#NULL!	1	4	1	2	2	2	1	1	2	1	4	1	1	1	3	1	2	2	2	2	2	2	2	2	2	2	2	3	2
2	56	1	6	2	2	4	2	1	4	3	1	2	#NULL!	#NULL!	#NULL!	#NULL!	#NULL!	#NULL!	#NULL!	#NULL!	1	4	1	4	2	2	4	2	2	1	4	1	1	1	3	1	1	2	2	1	1	2	1	1	2	2	1	3	2
1	30	1	4	2	2	2	1	1	2	1	1	2	#NULL!	#NULL!	#NULL!	#NULL!	#NULL!	#NULL!	#NULL!	#NULL!	1	1	1	1	2	1	4	2	2	1	1	2	2	2	2	2	1	1	1	1	1	1	1	1	2	2	2	1	2
2	46	2	6	2	2	4	2	1	1	3	2	#NULL!	1	1	2	2	1	1	2	2	1	4	3	4	4	4	5	4	4	1	4	1	1	1	3	1	2	#NULL!	#NULL!	#NULL!	#NULL!	#NULL!	2	2	2	2	2	3	2
1	62	1	6	2	2	4	2	0	#NULL!	#NULL!	#NULL!	#NULL!	#NULL!	#NULL!	#NULL!	#NULL!	#NULL!	#NULL!	#NULL!	#NULL!	1	4	3	4	1	4	5	4	4	1	4	1	1	1	4	1	2	2	2	2	2	2	2	2	2	2	2	3	2
2	49	1	6	2	5	4	2	0	#NULL!	#NULL!	#NULL!	#NULL!	#NULL!	#NULL!	#NULL!	#NULL!	#NULL!	#NULL!	#NULL!	#NULL!	1	1	1	1	2	4	5	4	4	1	1	1	2	1	3	2	1	1	2	1	1	1	2	2	2	2	2	3	2
2	45	1	6	1	7	4	2	1	1	3	2	#NULL!	1	2	1	1	2	1	1	1	1	1	1	5	4	4	5	4	4	1	1	1	1	1	3	1	2	2	2	2	2	2	2	2	2	2	2	2	1
2	22	2	6	2	2	2	2	0	#NULL!	#NULL!	#NULL!	#NULL!	#NULL!	#NULL!	#NULL!	#NULL!	#NULL!	#NULL!	#NULL!	#NULL!	1	1	1	4	2	2	5	3	2	1	1	2	2	2	3	2	1	2	1	2	2	2	2	#NULL!	#NULL!	#NULL!	2	1	2
2	22	2	7	1	6	1	2	1	1	3	1	2	2	2	2	2	2	2	2	2	1	1	1	5	2	3	5	1	3	1	1	1	2	2	3	2	1	2	1	2	2	2	2	2	2	2	2	1	1
1	45	1	4	2	3	4	2	1	1	3	1	1	#NULL!	#NULL!	#NULL!	#NULL!	#NULL!	#NULL!	#NULL!	#NULL!	1	4	1	2	1	2	4	1	4	1	4	2	2	2	2	2	2	1	1	2	1	1	2	1	1	1	1	2	2
1	51	1	4	2	1	4	2	1	2	3	2	#NULL!	1	1	1	2	2	2	2	2	1	4	2	1	1	2	4	1	1	1	2	2	2	2	2	2	1	2	1	2	2	1	1	2	2	2	2	3	2
2	23	2	6	1	1	1	2	1	2	3	1	2	1	2	1	2	2	1	2	2	1	3	1	4	2	3	2	4	3	1	1	1	2	2	2	2	1	2	2	1	2	1	1	2	2	2	2	1	1
2	26	2	6	2	1	1	2	0	#NULL!	#NULL!	#NULL!	#NULL!	#NULL!	#NULL!	#NULL!	#NULL!	#NULL!	#NULL!	#NULL!	#NULL!	1	4	1	5	2	1	5	1	1	1	4	2	2	2	2	2	1	2	2	1	2	1	#NULL!	#NULL!	#NULL!	#NULL!	#NULL!	1	2
1	28	2	4	2	1	1	2	1	2	1	1	1	#NULL!	#NULL!	#NULL!	#NULL!	#NULL!	#NULL!	#NULL!	#NULL!	1	1	1	2	2	4	5	4	4	1	1	2	2	2	6	2	2	2	2	2	2	2	2	#NULL!	#NULL!	#NULL!	#NULL!	1	2
1	51	1	4	2	2	4	1	1	1	1	2	#NULL!	1	1	1	2	2	1	2	2	1	4	1	4	1	1	5	1	4	1	4	1	2	1	3	2	1	1	2	1	1	1	2	1	2	2	2	3	2
1	25	1	7	1	6	1	1	0	#NULL!	#NULL!	#NULL!	#NULL!	#NULL!	#NULL!	#NULL!	#NULL!	#NULL!	#NULL!	#NULL!	#NULL!	1	1	2	1	4	4	5	4	4	1	4	1	2	2	3	2	1	1	1	1	1	1	1	1	1	1	1	1	1
2	49	1	8	1	5	4	1	0	#NULL!	#NULL!	#NULL!	#NULL!	#NULL!	#NULL!	#NULL!	#NULL!	#NULL!	#NULL!	#NULL!	#NULL!	2	1	1	1	4	4	5	4	4	1	4	1	2	1	#NULL!	2	1	2	1	1	1	1	1	1	2	2	2	3	1
2	45	1	6	1	5	1	1	1	3	3	2	#NULL!	1	1	1	2	2	1	2	2	1	2	1	2	1	1	5	4	4	1	1	1	2	1	3	2	1	2	1	1	1	1	2	2	2	2	2	2	1
2	50	4	4	1	2	4	1	1	1	3	1	3	2	#NULL!	#NULL!	#NULL!	#NULL!	#NULL!	#NULL!	#NULL!	1	1	1	5	1	4	5	4	4	1	4	1	2	1	3	2	1	2	2	1	1	2	2	2	2	2	2	3	1
1	52	1	7	1	6	4	1	0	#NULL!	#NULL!	#NULL!	#NULL!	#NULL!	#NULL!	#NULL!	#NULL!	#NULL!	#NULL!	#NULL!	#NULL!	3	4	1	2	1	1	5	4	4	1	4	1	2	1	3	2	1	2	2	1	2	1	1	1	1	1	1	3	1
2	43	1	6	2	5	4	1	1	4	3	1	2	#NULL!	#NULL!	#NULL!	#NULL!	#NULL!	#NULL!	#NULL!	#NULL!	1	4	1	4	2	2	5	1	3	1	1	1	2	1	3	2	2	2	2	2	2	2	2	1	1	1	1	2	2
2	36	1	7	1	6	2	1	0	#NULL!	#NULL!	#NULL!	#NULL!	#NULL!	#NULL!	#NULL!	#NULL!	#NULL!	#NULL!	#NULL!	#NULL!	1	1	1	2	1	2	5	4	4	1	4	1	2	1	3	2	1	2	2	1	1	1	1	1	1	1	1	2	1
2	24	2	6	2	3	1	2	0	#NULL!	#NULL!	#NULL!	#NULL!	#NULL!	#NULL!	#NULL!	#NULL!	#NULL!	#NULL!	#NULL!	#NULL!	3	4	1	1	2	2	5	4	4	1	4	1	1	1	3	1	1	2	2	1	2	1	2	2	2	2	2	1	2
2	20	2	6	1	2	1	2	0	#NULL!	#NULL!	#NULL!	#NULL!	#NULL!	#NULL!	#NULL!	#NULL!	#NULL!	#NULL!	#NULL!	#NULL!	1	1	2	1	2	2	5	4	4	1	1	2	2	2	2	2	1	2	2	1	2	1	1	2	2	2	2	1	1
1	23	2	6	1	2	1	2	0	#NULL!	#NULL!	#NULL!	#NULL!	#NULL!	#NULL!	#NULL!	#NULL!	#NULL!	#NULL!	#NULL!	#NULL!	2	3	2	2	2	2	2	2	2	1	4	2	1	2	2	2	1	2	2	1	2	2	1	1	1	1	1	1	1
2	21	2	6	1	1	1	2	1	1	2	1	2	#NULL!	#NULL!	#NULL!	#NULL!	#NULL!	#NULL!	#NULL!	#NULL!	1	1	2	1	4	4	5	4	4	1	4	1	1	1	2	2	1	2	2	1	2	1	2	2	2	2	2	1	1
1	25	2	8	1	5	1	2	0	#NULL!	#NULL!	#NULL!	#NULL!	#NULL!	#NULL!	#NULL!	#NULL!	#NULL!	#NULL!	#NULL!	#NULL!	1	1	1	3	2	2	5	4	4	1	4	2	2	2	2	2	1	2	2	1	2	1	2	2	2	2	2	1	1
2	26	2	6	2	2	1	2	0	#NULL!	#NULL!	#NULL!	#NULL!	#NULL!	#NULL!	#NULL!	#NULL!	#NULL!	#NULL!	#NULL!	#NULL!	1	1	1	3	2	2	2	2	1	1	1	1	2	2	2	2	1	2	1	1	1	1	1	2	2	2	2	1	2
2	26	2	6	2	5	1	#NULL!	0	#NULL!	#NULL!	#NULL!	#NULL!	#NULL!	#NULL!	#NULL!	#NULL!	#NULL!	#NULL!	#NULL!	#NULL!	1	1	1	2	2	2	1	4	4	1	4	2	2	2	2	2	1	2	2	1	2	1	2	2	2	2	2	1	2
2	42	1	6	4	5	4	2	1	4	3	2	#NULL!	2	2	1	2	2	1	2	2	1	4	1	4	2	2	5	4	4	1	4	1	2	1	3	2	1	2	2	2	1	1	2	1	2	2	1	2	4
2	26	2	6	2	5	2	1	0	#NULL!	#NULL!	#NULL!	#NULL!	#NULL!	#NULL!	#NULL!	#NULL!	#NULL!	#NULL!	#NULL!	#NULL!	1	1	1	1	2	2	1	1	2	1	4	1	2	2	2	2	2	#NULL!	#NULL!	#NULL!	#NULL!	#NULL!	#NULL!	#NULL!	#NULL!	#NULL!	#NULL!	1	2
2	41	1	6	1	8	4	1	1	3	3	2	#NULL!	2	2	1	2	2	1	2	2	1	1	3	5	4	4	5	4	4	1	1	2	2	2	2	2	1	1	1	1	2	1	2	2	2	2	2	2	1
2	50	1	8	1	8	4	1	1	2	3	2	#NULL!	2	1	1	2	2	1	2	2	1	1	1	1	2	#NULL!	3	4	4	1	4	1	1	1	3	2	1	2	2	1	2	1	1	1	2	2	1	3	1
2	46	1	6	1	5	4	1	1	3	3	2	#NULL!	2	1	2	2	2	1	2	1	1	1	1	1	2	4	5	4	4	1	4	2	2	2	2	2	1	1	2	1	2	1	2	2	2	2	2	3	1
1	30	1	1	4	2	1	2	1	2	1	1	1	#NULL!	#NULL!	#NULL!	#NULL!	#NULL!	#NULL!	#NULL!	#NULL!	1	1	1	4	2	2	1	2	4	1	1	2	2	2	2	2	2	2	2	2	2	2	2	2	2	2	2	1	4
2	43	1	6	2	7	3	1	1	1	1	2	#NULL!	1	2	1	1	2	2	2	2	1	1	1	4	2	2	5	1	3	1	4	1	1	1	3	1	2	2	2	2	2	2	2	2	2	2	2	2	2
2	57	4	6	2	8	4	1	1	1	2	2	#NULL!	1	2	1	1	1	2	2	2	1	1	1	4	4	4	5	4	4	1	3	1	1	1	3	2	2	2	2	2	2	2	2	1	2	2	1	3	2
2	25	2	6	2	2	1	2	0	#NULL!	#NULL!	#NULL!	#NULL!	#NULL!	#NULL!	#NULL!	#NULL!	#NULL!	#NULL!	#NULL!	#NULL!	1	4	1	1	2	2	5	1	3	1	1	2	2	2	2	2	1	1	1	1	1	1	2	2	2	2	2	1	2
2	21	2	6	1	2	2	2	0	#NULL!	#NULL!	#NULL!	#NULL!	#NULL!	#NULL!	#NULL!	#NULL!	#NULL!	#NULL!	#NULL!	#NULL!	1	1	2	1	2	2	4	4	4	1	1	2	2	2	2	2	1	2	2	1	2	2	2	1	2	2	2	1	1
1	53	1	8	1	5	4	1	0	#NULL!	#NULL!	#NULL!	#NULL!	#NULL!	#NULL!	#NULL!	#NULL!	#NULL!	#NULL!	#NULL!	#NULL!	1	4	3	2	2	4	5	4	4	1	4	1	1	1	3	2	2	1	2	1	1	1	2	2	2	2	2	3	1
2	30	1	6	1	#NULL!	4	2	0	#NULL!	#NULL!	#NULL!	#NULL!	#NULL!	#NULL!	#NULL!	#NULL!	#NULL!	#NULL!	#NULL!	#NULL!	1	1	1	4	1	3	5	4	4	1	4	1	1	1	3	2	1	1	2	1	2	1	1	1	1	2	2	1	1
2	39	1	8	1	2	4	2	1	1	3	1	2	1	2	2	1	2	2	1	1	1	4	1	1	2	3	5	4	4	1	3	1	1	1	3	2	1	1	1	1	1	1	1	1	2	2	1	2	1
2	20	2	6	1	1	1	1	0	#NULL!	#NULL!	1	2	#NULL!	#NULL!	#NULL!	#NULL!	#NULL!	#NULL!	#NULL!	#NULL!	1	1	1	4	2	2	5	4	4	1	4	1	1	1	3	1	2	2	2	2	2	2	1	1	1	1	1	1	1
2	38	1	4	2	1	3	2	0	#NULL!	#NULL!	#NULL!	#NULL!	#NULL!	#NULL!	#NULL!	#NULL!	#NULL!	#NULL!	#NULL!	#NULL!	1	1	1	4	2	2	5	4	4	1	4	1	2	1	3	2	1	2	2	1	2	2	1	2	2	2	2	2	2
2	42	1	8	1	1	3	2	1	2	1	2	#NULL!	1	2	2	2	2	1	2	2	1	1	1	2	2	2	5	4	4	1	4	1	2	1	3	2	2	2	2	1	2	1	1	2	2	2	2	2	1
2	47	1	6	1	1	4	#NULL!	0	#NULL!	#NULL!	#NULL!	#NULL!	#NULL!	#NULL!	#NULL!	#NULL!	#NULL!	#NULL!	#NULL!	#NULL!	1	4	1	2	2	2	4	4	4	1	4	1	2	1	3	2	2	2	2	2	2	2	2	2	2	2	2	3	1
2	30	1	6	3	1	3	2	0	#NULL!	#NULL!	#NULL!	#NULL!	#NULL!	#NULL!	#NULL!	#NULL!	#NULL!	#NULL!	#NULL!	#NULL!	#NULL!	#NULL!	#NULL!	#NULL!	#NULL!	#NULL!	#NULL!	#NULL!	#NULL!	#NULL!	#NULL!	#NULL!	#NULL!	#NULL!	#NULL!	#NULL!	#NULL!	#NULL!	#NULL!	#NULL!	#NULL!	#NULL!	#NULL!	#NULL!	#NULL!	#NULL!	#NULL!	1	2
2	45	1	6	2	1	3	1	1	1	3	2	#NULL!	2	1	1	2	2	1	2	1	1	4	1	4	2	2	5	4	4	1	4	2	2	2	2	2	2	2	2	2	2	2	2	2	2	2	2	2	2
2	55	1	6	3	5	4	1	1	4	3	2	#NULL!	2	2	1	2	2	2	2	2	1	4	1	1	2	2	1	4	4	1	4	2	2	2	2	2	2	2	2	2	2	2	2	2	2	2	2	3	2
2	53	1	8	1	8	4	1	1	#NULL!	#NULL!	#NULL!	#NULL!	#NULL!	#NULL!	#NULL!	#NULL!	#NULL!	#NULL!	#NULL!	#NULL!	#NULL!	#NULL!	#NULL!	#NULL!	#NULL!	#NULL!	#NULL!	#NULL!	#NULL!	#NULL!	#NULL!	#NULL!	#NULL!	#NULL!	#NULL!	#NULL!	#NULL!	#NULL!	#NULL!	#NULL!	#NULL!	#NULL!	#NULL!	#NULL!	#NULL!	#NULL!	#NULL!	3	1
2	53	1	8	1	8	4	1	1	1	3	2	#NULL!	1	1	1	2	2	1	2	1	1	1	1	4	2	3	5	4	4	1	4	1	2	2	2	2	1	2	2	1	1	1	2	2	2	2	2	3	1
2	58	1	6	1	5	4	1	0	#NULL!	#NULL!	#NULL!	#NULL!	#NULL!	#NULL!	#NULL!	#NULL!	#NULL!	#NULL!	#NULL!	#NULL!	2	4	1	4	1	3	2	4	4	1	4	2	2	2	2	2	1	2	2	1	1	1	1	2	2	2	2	3	1
1	39	1	7	2	6	2	2	0	#NULL!	#NULL!	#NULL!	#NULL!	#NULL!	#NULL!	#NULL!	#NULL!	#NULL!	#NULL!	#NULL!	#NULL!	1	4	1	2	2	2	4	4	4	1	4	1	1	1	3	2	1	2	2	1	1	1	2	1	2	2	2	2	2
1	25	2	8	1	6	1	2	0	#NULL!	#NULL!	#NULL!	#NULL!	#NULL!	#NULL!	#NULL!	#NULL!	#NULL!	#NULL!	#NULL!	#NULL!	3	4	3	4	4	4	1	4	4	1	4	2	2	2	2	2	1	2	2	2	2	2	2	2	2	2	2	1	1
2	30	1	6	3	2	3	2	0	#NULL!	#NULL!	#NULL!	#NULL!	#NULL!	#NULL!	#NULL!	#NULL!	#NULL!	#NULL!	#NULL!	#NULL!	1	1	1	4	2	2	5	4	4	1	4	1	2	1	3	1	1	2	2	2	2	1	2	2	2	2	2	1	2
2	40	1	3	3	1	2	2	0	#NULL!	#NULL!	#NULL!	#NULL!	#NULL!	#NULL!	#NULL!	#NULL!	#NULL!	#NULL!	#NULL!	#NULL!	1	1	1	2	2	2	5	4	4	1	2	1	1	1	3	2	1	2	2	1	1	1	1	2	2	2	2	2	2
2	52	2	6	1	5	4	1	1	1	1	1	2	1	2	1	2	2	1	2	2	1	1	1	3	3	3	4	1	2	1	4	2	2	2	2	2	1	2	1	1	1	2	1	2	2	2	2	3	1
2	47	3	6	1	5	4	1	0	#NULL!	#NULL!	#NULL!	#NULL!	#NULL!	#NULL!	#NULL!	#NULL!	#NULL!	#NULL!	#NULL!	#NULL!	2	4	1	4	3	2	2	4	4	1	4	2	2	2	2	2	2	2	2	2	2	2	2	2	2	2	2	3	1
2	50	1	6	3	8	2	2	0	#NULL!	#NULL!	#NULL!	#NULL!	#NULL!	#NULL!	#NULL!	#NULL!	#NULL!	#NULL!	#NULL!	#NULL!	1	1	1	1	2	2	1	2	3	1	4	1	1	1	3	2	2	2	2	2	2	2	2	2	2	2	2	3	2
2	28	1	6	1	5	1	1	1	2	3	2	#NULL!	1	2	1	2	2	1	2	2	2	4	1	4	2	3	5	4	2	1	4	2	2	2	2	2	1	1	1	1	1	1	2	2	2	2	2	1	1
1	52	1	3	3	7	4	2	1	2	3	1	1	#NULL!	#NULL!	#NULL!	#NULL!	#NULL!	#NULL!	#NULL!	#NULL!	1	1	1	1	2	2	1	1	2	1	4	1	2	1	3	1	1	2	2	1	1	1	1	1	2	2	1	3	2
1	21	2	6	1	8	1	2	0	#NULL!	#NULL!	#NULL!	#NULL!	#NULL!	#NULL!	#NULL!	#NULL!	#NULL!	#NULL!	#NULL!	#NULL!	2	1	3	5	1	4	1	1	1	1	4	1	1	2	3	2	1	2	2	1	2	1	1	2	2	2	2	1	1
2	42	1	6	1	8	4	2	1	2	2	1	2	1	1	1	2	2	1	2	2	1	1	1	4	3	4	5	1	4	1	4	1	2	1	3	2	1	2	1	1	1	1	1	1	2	2	2	2	1
1	25	2	6	1	8	1	2	0	#NULL!	#NULL!	#NULL!	#NULL!	#NULL!	#NULL!	#NULL!	#NULL!	#NULL!	#NULL!	#NULL!	#NULL!	2	1	2	1	4	4	5	4	4	1	2	1	2	1	3	1	1	2	2	1	2	1	2	1	2	2	1	1	1
2	40	1	4	1	3	4	2	1	2	3	1	1	2	2	1	2	2	2	2	2	1	1	1	1	4	4	5	4	4	1	4	1	1	1	3	2	1	2	1	1	2	1	1	1	2	2	2	2	1
2	26	1	8	1	2	3	2	0	#NULL!	#NULL!	#NULL!	#NULL!	#NULL!	#NULL!	#NULL!	#NULL!	#NULL!	#NULL!	#NULL!	#NULL!	3	4	3	1	4	4	5	4	4	1	4	1	1	1	3	2	1	2	2	1	1	1	1	2	2	2	2	1	1
2	35	2	8	1	2	4	2	1	1	3	1	1	2	1	1	1	2	1	1	2	1	4	1	5	2	4	5	4	4	1	1	1	1	1	3	2	1	1	1	1	1	1	1	1	2	2	1	2	1
2	31	2	6	1	2	4	2	0	#NULL!	#NULL!	#NULL!	#NULL!	#NULL!	#NULL!	#NULL!	#NULL!	#NULL!	#NULL!	#NULL!	#NULL!	3	4	3	4	4	4	5	4	4	1	4	1	1	1	3	2	1	1	1	1	1	1	1	2	2	2	2	1	1
2	50	4	6	1	2	4	2	0	#NULL!	#NULL!	#NULL!	#NULL!	#NULL!	#NULL!	#NULL!	#NULL!	#NULL!	#NULL!	#NULL!	#NULL!	1	4	1	4	2	4	5	4	4	1	2	1	1	1	3	2	1	2	2	2	1	1	1	1	1	1	1	3	1
2	35	1	6	1	2	1	2	0	#NULL!	#NULL!	#NULL!	#NULL!	#NULL!	#NULL!	#NULL!	#NULL!	#NULL!	#NULL!	#NULL!	#NULL!	1	1	2	2	3	4	4	4	4	1	4	1	1	2	1	1	1	1	2	1	2	1	2	1	2	2	1	2	1
2	37	1	8	1	4	4	2	0	#NULL!	#NULL!	#NULL!	#NULL!	#NULL!	#NULL!	#NULL!	#NULL!	#NULL!	#NULL!	#NULL!	#NULL!	1	1	1	2	2	2	1	1	3	1	2	1	1	1	3	1	1	2	1	1	1	1	2	2	2	2	2	2	1
2	45	4	6	1	4	4	2	0	#NULL!	#NULL!	#NULL!	#NULL!	#NULL!	#NULL!	#NULL!	#NULL!	#NULL!	#NULL!	#NULL!	#NULL!	1	1	1	2	2	2	4	1	3	1	4	1	1	1	3	2	1	2	2	1	1	1	2	2	2	2	2	2	1
1	28	2	1	4	2	1	2	1	2	2	2	#NULL!	2	2	2	2	2	1	2	2	1	4	1	1	2	2	1	1	3	1	2	1	1	1	3	1	1	1	2	1	1	1	1	1	1	1	1	1	4
2	34	1	8	1	4	4	2	0	#NULL!	#NULL!	#NULL!	#NULL!	#NULL!	#NULL!	#NULL!	#NULL!	#NULL!	#NULL!	#NULL!	#NULL!	1	1	1	2	2	2	4	1	3	1	1	1	1	1	3	2	1	2	2	1	1	1	2	2	2	2	2	1	1
1	40	1	4	2	8	1	2	0	#NULL!	#NULL!	#NULL!	#NULL!	#NULL!	#NULL!	#NULL!	#NULL!	#NULL!	#NULL!	#NULL!	#NULL!	1	1	1	2	2	2	4	1	3	1	2	1	1	1	3	1	1	2	2	1	1	1	2	2	2	2	2	2	2
1	34	1	6	1	4	1	2	0	#NULL!	#NULL!	#NULL!	#NULL!	#NULL!	#NULL!	#NULL!	#NULL!	#NULL!	#NULL!	#NULL!	#NULL!	1	1	1	2	2	2	4	1	3	1	1	1	1	1	3	1	1	2	2	1	1	1	2	2	2	2	2	1	1
2	30	1	8	1	4	4	2	1	2	3	1	2	#NULL!	#NULL!	#NULL!	#NULL!	#NULL!	#NULL!	#NULL!	#NULL!	1	4	1	1	2	2	1	1	1	1	1	1	2	1	3	2	1	1	2	1	1	1	2	2	2	2	2	1	1
2	40	1	3	3	4	4	2	0	#NULL!	#NULL!	#NULL!	#NULL!	#NULL!	#NULL!	#NULL!	#NULL!	#NULL!	#NULL!	#NULL!	#NULL!	1	4	1	1	2	2	5	4	4	1	2	1	1	1	3	2	1	2	1	1	1	1	2	2	2	2	2	2	2
1	34	1	7	1	6	1	2	0	#NULL!	#NULL!	#NULL!	#NULL!	#NULL!	#NULL!	#NULL!	#NULL!	#NULL!	#NULL!	#NULL!	#NULL!	2	3	1	5	2	3	5	4	4	1	2	1	1	1	3	2	1	2	2	1	2	1	2	2	2	2	2	1	1
1	56	1	4	2	4	1	1	0	#NULL!	#NULL!	#NULL!	#NULL!	#NULL!	#NULL!	#NULL!	#NULL!	#NULL!	#NULL!	#NULL!	#NULL!	1	1	1	1	1	3	4	1	2	1	4	1	1	1	3	2	1	1	2	1	2	1	2	1	1	2	2	3	2
1	28	2	4	2	5	1	2	1	2	3	2	#NULL!	2	1	2	2	2	1	2	2	1	1	1	1	2	2	1	3	1	1	4	1	1	1	3	1	1	2	1	1	1	1	2	2	2	2	2	1	2
2	26	2	6	1	2	2	2	0	#NULL!	#NULL!	#NULL!	#NULL!	#NULL!	#NULL!	#NULL!	#NULL!	#NULL!	#NULL!	#NULL!	#NULL!	1	1	3	4	2	4	1	4	4	1	4	1	2	1	3	2	1	2	1	1	2	1	2	2	2	2	2	1	1
1	23	2	8	1	2	1	2	1	1	1	1	1	2	2	1	2	2	2	2	2	1	1	3	2	4	4	5	4	4	2	4	2	2	1	3	2	1	1	2	1	1	1	1	2	2	2	2	1	1
2	37	1	6	1	5	2	2	0	#NULL!	#NULL!	#NULL!	#NULL!	#NULL!	#NULL!	#NULL!	#NULL!	#NULL!	#NULL!	#NULL!	#NULL!	1	4	1	4	2	1	1	1	4	1	1	1	1	1	3	2	1	2	2	1	1	1	1	2	2	2	2	2	1
1	37	1	1	4	2	2	2	0	1	3	2	#NULL!	2	1	1	2	2	1	2	2	1	1	1	3	1	1	4	2	2	1	4	2	2	1	2	2	1	1	1	1	1	1	2	2	2	2	2	2	4
2	32	1	6	1	7	3	2	0	#NULL!	#NULL!	#NULL!	#NULL!	#NULL!	#NULL!	#NULL!	#NULL!	#NULL!	#NULL!	#NULL!	#NULL!	1	4	1	4	2	3	1	4	4	1	4	2	2	1	3	2	1	2	1	1	1	1	2	2	2	2	2	1	1
2	32	2	6	1	5	2	2	0	#NULL!	#NULL!	#NULL!	#NULL!	#NULL!	#NULL!	#NULL!	#NULL!	#NULL!	#NULL!	#NULL!	#NULL!	1	4	1	1	2	2	1	1	2	1	1	1	2	1	3	2	1	1	2	1	1	1	2	1	2	2	2	1	1
2	29	1	6	2	5	2	2	0	#NULL!	#NULL!	#NULL!	#NULL!	#NULL!	#NULL!	#NULL!	#NULL!	#NULL!	#NULL!	#NULL!	#NULL!	1	4	1	1	2	2	1	1	2	1	4	1	2	1	3	2	1	2	2	1	1	1	2	2	2	2	2	1	2
2	39	2	6	1	1	4	2	1	2	1	2	#NULL!	1	2	1	2	2	1	2	2	1	1	1	2	2	2	5	4	4	1	4	1	2	1	3	2	1	2	2	1	1	1	1	1	2	2	1	2	1
1	36	2	3	1	2	4	1	1	3	3	1	1	2	1	2	2	2	1	2	2	2	4	1	4	2	2	5	1	4	1	4	1	1	1	1	1	1	1	1	1	1	1	1	1	1	1	1	2	1
2	38	1	6	1	2	3	1	1	1	1	1	1	#NULL!	#NULL!	#NULL!	#NULL!	#NULL!	#NULL!	#NULL!	#NULL!	1	4	2	4	2	2	4	1	2	1	4	1	1	1	3	2	1	2	2	1	1	1	1	1	2	2	1	2	1
2	39	1	6	1	5	4	1	1	1	3	1	2	#NULL!	#NULL!	#NULL!	#NULL!	#NULL!	#NULL!	#NULL!	#NULL!	1	1	1	4	2	2	2	1	3	2	1	1	1	1	3	2	1	2	2	1	2	1	1	1	2	2	1	2	1
2	49	1	6	1	5	4	1	1	1	3	1	#NULL!	#NULL!	#NULL!	#NULL!	#NULL!	#NULL!	#NULL!	#NULL!	#NULL!	1	1	1	4	2	2	2	1	3	1	4	1	1	1	3	2	2	2	1	2	2	1	1	1	2	2	1	3	1
1	43	1	3	3	2	4	1	1	2	3	1	1	1	1	2	2	2	1	2	2	1	4	1	4	2	2	5	4	3	1	4	1	1	1	2	2	1	2	2	1	1	1	1	1	1	1	1	2	2
2	40	1	6	1	1	4	2	1	1	1	2	#NULL!	1	1	1	2	2	1	2	2	1	1	2	3	3	3	4	1	4	1	4	1	2	1	3	2	1	2	2	1	2	1	1	1	1	1	1	2	1
1	50	1	8	2	6	4	1	0	#NULL!	#NULL!	#NULL!	#NULL!	#NULL!	#NULL!	#NULL!	#NULL!	#NULL!	#NULL!	#NULL!	#NULL!	3	4	1	1	3	2	1	1	2	1	1	1	2	1	3	2	1	2	2	1	1	1	1	1	2	2	2	3	2
2	42	1	8	1	5	4	1	1	2	3	2	#NULL!	2	1	1	2	2	1	2	2	2	1	1	1	2	2	1	1	3	1	1	1	2	1	3	2	1	1	2	1	2	1	1	1	2	2	1	2	1
2	45	1	4	2	2	4	1	1	3	2	2	#NULL!	2	1	1	2	2	1	2	2	2	2	1	1	2	2	4	4	1	1	4	1	2	1	3	2	1	2	2	1	1	1	2	1	1	1	1	2	2
2	51	1	4	2	2	4	1	1	3	2	2	#NULL!	2	1	1	2	2	1	2	2	1	2	1	1	2	2	2	1	1	1	4	2	2	1	2	2	1	2	2	1	1	1	1	1	1	1	1	3	2
1	45	1	3	3	4	2	2	1	1	3	1	2	#NULL!	#NULL!	#NULL!	#NULL!	#NULL!	#NULL!	#NULL!	#NULL!	1	1	2	2	2	2	1	2	2	1	1	2	2	1	3	2	2	2	2	1	1	1	2	#NULL!	#NULL!	#NULL!	2	2	2
2	45	1	6	1	7	3	2	0	#NULL!	#NULL!	#NULL!	#NULL!	#NULL!	#NULL!	#NULL!	#NULL!	#NULL!	#NULL!	#NULL!	#NULL!	1	1	1	2	2	2	5	4	4	1	1	1	1	2	3	2	1	1	1	1	1	1	2	2	2	2	2	2	1
1	53	1	4	2	1	4	1	1	3	3	2	#NULL!	1	2	1	2	2	1	2	2	1	1	1	2	2	2	5	2	4	1	1	1	2	1	3	2	1	1	1	1	2	1	2	1	2	2	1	3	2
1	57	1	8	1	5	4	1	1	1	3	1	2	2	2	1	2	2	1	2	2	1	1	1	4	2	2	1	1	1	1	1	1	2	1	3	2	1	2	1	1	1	1	2	1	2	2	1	3	1
1	33	2	8	1	2	1	2	0	2	2	2	#NULL!	1	1	1	2	2	1	2	2	1	1	1	3	2	3	4	1	4	1	4	1	2	1	3	2	1	1	2	2	1	1	1	2	2	2	2	1	1
1	42	1	3	3	3	4	2	1	2	3	1	2	#NULL!	#NULL!	#NULL!	#NULL!	#NULL!	#NULL!	#NULL!	#NULL!	1	4	1	4	2	4	5	1	4	1	4	1	1	1	3	2	1	2	2	2	1	1	1	1	2	2	1	2	2
2	42	2	6	1	7	3	2	0	#NULL!	#NULL!	#NULL!	#NULL!	#NULL!	#NULL!	#NULL!	#NULL!	#NULL!	#NULL!	#NULL!	#NULL!	2	1	1	4	2	2	5	4	4	1	4	1	1	1	3	2	1	1	1	1	1	1	2	2	2	2	2	2	1
2	42	4	6	2	4	3	2	1	3	1	2	#NULL!	1	1	1	2	2	1	2	2	1	1	1	4	2	2	4	1	2	1	1	1	1	1	3	1	1	2	2	1	1	1	2	1	2	2	2	2	2
1	32	1	1	4	1	1	2	1	2	2	1	1	#NULL!	#NULL!	#NULL!	#NULL!	#NULL!	#NULL!	#NULL!	#NULL!	1	4	1	2	2	2	1	1	2	1	2	1	1	1	3	2	1	2	2	1	1	1	2	2	2	2	2	1	4
2	25	2	8	1	1	1	2	1	2	1	2	#NULL!	1	1	1	2	2	1	2	2	1	1	1	4	2	2	5	2	2	1	4	1	1	1	3	1	1	2	2	1	1	1	2	2	2	2	2	1	1
2	51	4	6	2	8	#NULL!	1	0	#NULL!	#NULL!	#NULL!	#NULL!	#NULL!	#NULL!	#NULL!	#NULL!	#NULL!	#NULL!	#NULL!	#NULL!	3	4	1	1	2	1	5	2	1	2	#NULL!	1	2	1	3	2	1	2	2	1	1	1	2	1	2	2	1	3	2
2	49	1	4	2	5	4	1	1	2	3	1	1	1	1	2	2	2	1	2	2	1	1	1	2	2	2	1	2	2	1	1	1	1	1	3	2	1	2	2	2	1	1	1	1	2	2	1	3	2
1	50	1	4	2	8	2	1	0	#NULL!	#NULL!	#NULL!	#NULL!	#NULL!	#NULL!	#NULL!	#NULL!	#NULL!	#NULL!	#NULL!	#NULL!	2	1	2	1	2	1	1	1	3	1	4	1	1	1	3	1	1	2	2	1	2	1	2	2	2	2	2	3	2
2	47	4	6	1	5	4	1	1	1	3	2	#NULL!	1	1	1	2	2	1	2	2	1	3	1	4	2	4	5	1	1	1	2	2	2	2	2	2	1	2	2	1	2	1	2	1	2	2	1	3	1
1	23	2	8	1	2	1	1	0	#NULL!	#NULL!	#NULL!	#NULL!	#NULL!	#NULL!	#NULL!	#NULL!	#NULL!	#NULL!	#NULL!	#NULL!	2	1	1	2	2	2	5	4	4	1	4	1	1	1	3	1	1	2	1	1	1	1	2	2	2	2	2	1	1
2	45	1	6	2	5	3	1	1	1	2	1	2	2	2	1	2	2	1	2	2	1	4	1	4	2	2	4	4	3	1	4	1	2	1	3	2	1	1	2	1	1	1	1	2	2	2	2	2	2
2	48	1	6	1	8	4	2	0	#NULL!	#NULL!	#NULL!	#NULL!	#NULL!	#NULL!	#NULL!	#NULL!	#NULL!	#NULL!	#NULL!	#NULL!	1	1	3	2	4	3	5	4	3	1	4	1	1	2	3	2	1	2	1	1	1	1	#NULL!	#NULL!	#NULL!	#NULL!	#NULL!	3	1
1	36	1	3	3	8	2	1	0	#NULL!	#NULL!	#NULL!	#NULL!	#NULL!	#NULL!	#NULL!	#NULL!	#NULL!	#NULL!	#NULL!	#NULL!	2	1	2	1	2	1	1	1	3	1	4	1	1	1	3	1	1	2	2	1	2	1	1	1	2	2	1	2	2
2	32	1	6	2	5	1	1	0	#NULL!	#NULL!	#NULL!	#NULL!	#NULL!	#NULL!	#NULL!	#NULL!	#NULL!	#NULL!	#NULL!	#NULL!	2	1	1	2	2	2	1	2	2	1	4	1	2	1	3	2	1	2	2	1	1	1	2	2	2	2	2	1	2
2	38	2	8	2	5	3	1	0	#NULL!	#NULL!	#NULL!	#NULL!	#NULL!	#NULL!	#NULL!	#NULL!	#NULL!	#NULL!	#NULL!	#NULL!	3	4	3	1	2	2	1	1	2	1	1	1	1	1	3	1	1	1	2	1	1	1	2	2	2	2	2	2	2
2	45	4	4	1	2	4	1	0	#NULL!	#NULL!	#NULL!	#NULL!	#NULL!	#NULL!	#NULL!	#NULL!	#NULL!	#NULL!	#NULL!	#NULL!	2	1	1	1	2	2	1	1	2	1	1	1	1	1	3	1	1	1	1	2	1	1	2	2	2	2	2	2	1
2	48	1	6	2	5	4	1	0	#NULL!	#NULL!	#NULL!	#NULL!	#NULL!	#NULL!	#NULL!	#NULL!	#NULL!	#NULL!	#NULL!	#NULL!	1	1	1	4	2	2	1	1	2	1	4	1	1	1	3	1	1	2	2	2	1	1	2	2	2	2	2	3	2
2	39	2	6	1	5	2	1	0	#NULL!	#NULL!	#NULL!	#NULL!	#NULL!	#NULL!	#NULL!	#NULL!	#NULL!	#NULL!	#NULL!	#NULL!	1	1	1	4	2	2	1	1	1	1	4	1	1	2	3	2	1	2	1	1	1	1	2	2	2	2	2	2	1
1	35	1	6	1	5	4	1	0	#NULL!	#NULL!	#NULL!	#NULL!	#NULL!	#NULL!	#NULL!	#NULL!	#NULL!	#NULL!	#NULL!	#NULL!	3	1	1	2	2	2	4	1	1	1	1	1	2	1	3	2	1	1	1	1	2	1	2	2	2	2	2	2	1
2	24	3	4	2	8	2	1	1	3	1	2	#NULL!	1	1	1	2	2	1	2	2	1	4	1	3	2	4	5	4	4	2	#NULL!	2	2	2	3	2	1	1	1	1	1	2	2	2	2	2	2	1	2
2	38	1	8	1	5	4	2	0	#NULL!	#NULL!	#NULL!	#NULL!	#NULL!	#NULL!	#NULL!	#NULL!	#NULL!	#NULL!	#NULL!	#NULL!	1	4	1	4	1	3	5	1	1	1	1	1	2	1	3	2	1	2	2	1	1	1	2	2	2	2	2	2	1
1	39	1	4	2	2	2	2	0	#NULL!	#NULL!	#NULL!	#NULL!	#NULL!	#NULL!	#NULL!	#NULL!	#NULL!	#NULL!	#NULL!	#NULL!	1	4	1	3	2	3	4	2	2	2	2	1	1	1	3	2	1	2	1	1	1	1	2	2	2	2	2	2	2
2	32	1	8	1	6	2	2	1	2	3	2	#NULL!	1	1	1	2	2	1	2	1	1	4	3	4	2	3	5	4	1	2	4	1	2	2	3	2	1	1	1	2	2	2	1	2	2	2	1	1	1
1	37	1	8	1	2	2	2	0	#NULL!	#NULL!	#NULL!	#NULL!	#NULL!	#NULL!	#NULL!	#NULL!	#NULL!	#NULL!	#NULL!	#NULL!	1	1	1	2	2	3	5	4	4	1	1	1	2	1	3	2	1	2	2	1	1	1	2	2	2	2	2	2	1
2	49	2	6	1	2	4	2	0	#NULL!	#NULL!	#NULL!	#NULL!	#NULL!	#NULL!	#NULL!	#NULL!	#NULL!	#NULL!	#NULL!	#NULL!	1	1	1	2	2	3	5	4	4	1	1	1	2	1	3	2	1	2	2	1	1	1	2	2	2	2	2	3	1
2	37	1	6	1	4	1	2	1	2	2	2	#NULL!	2	1	1	1	2	1	2	2	1	1	1	2	2	2	4	1	3	1	1	1	1	1	3	2	1	2	2	1	1	1	2	2	2	2	2	2	1
2	35	3	7	1	5	2	2	0	#NULL!	#NULL!	#NULL!	#NULL!	#NULL!	#NULL!	#NULL!	#NULL!	#NULL!	#NULL!	#NULL!	#NULL!	1	1	1	1	1	3	4	1	3	1	4	1	2	1	3	2	1	1	1	1	1	1	2	2	2	2	2	2	1
1	51	1	3	3	1	4	2	1	1	2	1	2	#NULL!	#NULL!	#NULL!	#NULL!	#NULL!	#NULL!	#NULL!	#NULL!	2	4	1	4	3	2	5	1	2	1	2	1	2	1	3	2	1	2	1	1	2	1	1	1	1	1	1	3	2
1	37	1	8	1	7	2	2	0	#NULL!	#NULL!	#NULL!	#NULL!	#NULL!	#NULL!	#NULL!	#NULL!	#NULL!	#NULL!	#NULL!	#NULL!	1	1	1	2	2	2	5	4	2	1	4	1	2	1	3	2	1	1	1	1	1	2	2	2	2	2	2	2	1
1	38	1	4	2	2	3	1	1	3	1	1	2	1	#NULL!	#NULL!	#NULL!	#NULL!	#NULL!	#NULL!	#NULL!	1	4	1	2	2	2	2	1	3	1	1	2	2	2	2	2	1	1	1	1	1	1	1	1	1	1	1	2	2
2	27	1	6	2	4	1	2	0	#NULL!	#NULL!	#NULL!	#NULL!	#NULL!	#NULL!	#NULL!	#NULL!	#NULL!	#NULL!	#NULL!	#NULL!	1	1	3	2	2	1	5	1	2	1	1	1	2	1	3	2	1	2	1	1	1	1	2	2	2	2	2	1	2
2	38	1	6	1	1	1	2	0	#NULL!	#NULL!	#NULL!	#NULL!	#NULL!	#NULL!	#NULL!	#NULL!	#NULL!	#NULL!	#NULL!	#NULL!	1	1	1	1	2	1	5	1	3	1	4	1	2	1	3	2	2	1	2	1	1	1	2	1	1	1	1	2	1
1	16	2	4	1	4	1	2	1	1	1	1	2	1	1	1	1	2	1	1	1	1	4	1	1	1	1	1	1	3	1	4	1	2	1	3	2	1	1	1	1	1	1	1	1	1	1	1	1	1
2	35	1	8	1	1	1	2	1	1	2	1	1	#NULL!	#NULL!	#NULL!	#NULL!	#NULL!	#NULL!	#NULL!	#NULL!	3	1	1	1	2	1	5	4	4	1	4	2	2	2	2	2	1	1	2	1	1	1	2	2	2	2	2	2	1
2	35	1	6	1	1	1	2	1	1	3	1	1	#NULL!	#NULL!	#NULL!	#NULL!	#NULL!	#NULL!	#NULL!	#NULL!	1	1	1	1	2	1	5	4	4	1	4	2	2	2	2	2	1	1	1	1	1	1	1	1	2	2	1	2	1
2	20	2	3	3	2	2	2	1	2	2	1	1	2	1	1	1	1	1	2	2	3	1	1	1	4	4	5	4	4	1	4	2	2	2	2	2	1	1	2	1	2	2	1	2	2	2	2	1	2
2	20	2	7	2	6	1	2	1	2	1	1	1	2	1	1	1	1	1	1	2	1	1	1	1	4	4	5	4	2	1	4	2	2	2	2	2	1	1	2	1	2	2	1	2	2	2	2	1	2
2	23	2	8	1	7	1	2	1	2	1	1	1	2	1	1	1	1	1	1	2	1	1	1	1	4	4	4	4	4	1	4	2	2	2	2	2	1	1	2	1	2	1	1	2	2	2	2	1	1
2	62	1	1	4	4	4	2	1	4	3	2	#NULL!	1	1	2	2	2	1	2	2	1	4	1	4	2	2	1	1	2	1	4	1	1	1	3	2	1	2	2	1	1	1	2	2	2	2	2	3	4
2	34	1	6	2	4	2	1	0	#NULL!	#NULL!	#NULL!	#NULL!	#NULL!	#NULL!	#NULL!	#NULL!	#NULL!	#NULL!	#NULL!	#NULL!	1	1	1	1	2	1	4	3	1	1	1	1	2	1	3	2	1	1	1	1	2	1	1	1	2	2	1	1	2
2	30	1	8	1	5	2	1	1	2	3	2	#NULL!	1	1	1	1	1	1	1	2	1	1	1	4	2	2	1	1	2	1	1	1	2	1	3	2	1	1	1	1	1	1	2	2	2	2	2	1	1
2	45	7	6	1	5	1	2	0	#NULL!	#NULL!	#NULL!	#NULL!	#NULL!	#NULL!	#NULL!	#NULL!	#NULL!	#NULL!	#NULL!	#NULL!	2	1	1	2	2	2	2	1	3	1	1	1	1	1	2	2	1	2	1	1	1	1	2	2	2	2	2	2	1
1	37	2	7	2	6	2	2	1	2	1	2	#NULL!	2	1	1	2	2	1	2	2	1	1	1	1	2	1	5	1	2	2	4	1	2	1	3	2	1	2	1	1	2	1	2	2	2	2	2	2	2
2	27	2	7	2	6	1	2	1	2	1	2	#NULL!	2	1	1	1	2	1	2	2	1	1	1	1	2	1	5	1	2	2	4	1	1	1	3	1	1	2	2	1	1	1	1	1	1	2	2	1	2
1	30	1	6	1	7	2	2	1	2	2	2	#NULL!	1	1	1	2	2	1	2	2	2	4	1	1	3	2	1	1	2	1	4	1	1	1	3	1	1	2	2	1	1	1	2	1	2	2	2	1	1
2	47	2	7	1	6	3	2	0	#NULL!	#NULL!	#NULL!	#NULL!	#NULL!	#NULL!	#NULL!	#NULL!	#NULL!	#NULL!	#NULL!	#NULL!	1	4	1	1	1	3	4	2	3	1	4	1	2	1	3	2	1	2	2	1	1	1	2	2	2	2	2	3	1
2	53	7	6	2	1	4	2	0	#NULL!	#NULL!	#NULL!	#NULL!	#NULL!	#NULL!	#NULL!	#NULL!	#NULL!	#NULL!	#NULL!	#NULL!	2	1	1	4	2	2	4	1	3	1	4	1	2	1	3	2	1	2	1	1	2	1	2	2	2	2	2	3	2
2	45	1	6	1	1	2	1	1	1	3	1	2	1	1	1	2	2	1	1	2	1	1	2	1	2	2	1	2	3	1	4	1	1	1	1	2	1	1	1	1	1	1	2	2	2	2	2	2	1
1	37	2	6	2	2	2	1	1	2	1	1	2	1	1	1	1	2	1	2	1	1	1	1	4	2	2	1	1	2	1	4	2	2	2	2	2	1	1	1	1	2	1	1	1	2	2	1	2	2
2	24	2	4	1	5	1	1	0	#NULL!	#NULL!	#NULL!	#NULL!	#NULL!	#NULL!	#NULL!	#NULL!	#NULL!	#NULL!	#NULL!	#NULL!	1	1	1	1	2	2	4	1	2	1	1	1	1	1	3	2	1	2	2	1	2	1	1	1	1	1	1	1	1
2	29	1	4	2	2	2	1	1	1	2	1	2	2	#NULL!	#NULL!	#NULL!	#NULL!	#NULL!	#NULL!	#NULL!	2	1	1	1	2	2	1	1	2	1	1	1	1	1	3	1	1	2	2	1	1	1	1	1	2	2	1	1	2
2	46	1	4	2	1	4	1	0	#NULL!	#NULL!	#NULL!	#NULL!	#NULL!	#NULL!	#NULL!	#NULL!	#NULL!	#NULL!	#NULL!	#NULL!	1	1	1	4	2	2	1	1	2	1	1	1	1	1	3	2	1	2	2	1	1	1	2	2	2	2	2	3	2
1	27	2	8	1	6	1	1	0	#NULL!	#NULL!	#NULL!	#NULL!	#NULL!	#NULL!	#NULL!	#NULL!	#NULL!	#NULL!	#NULL!	#NULL!	2	4	1	1	2	2	1	1	2	1	4	1	1	1	3	1	1	1	2	2	1	1	2	2	2	2	2	1	1
2	42	1	6	1	5	1	1	1	2	3	1	1	2	1	1	2	2	1	2	2	1	1	1	4	2	2	1	1	3	1	4	1	1	1	3	2	1	2	2	1	2	1	1	1	1	1	1	2	1
2	49	1	6	2	1	4	2	0	#NULL!	#NULL!	#NULL!	#NULL!	#NULL!	#NULL!	#NULL!	#NULL!	#NULL!	#NULL!	#NULL!	#NULL!	1	4	1	4	1	3	1	2	3	1	4	1	1	1	3	2	1	2	1	1	1	1	2	2	2	2	2	3	2
2	38	1	4	1	8	1	1	0	#NULL!	#NULL!	#NULL!	#NULL!	#NULL!	#NULL!	#NULL!	#NULL!	#NULL!	#NULL!	#NULL!	#NULL!	1	1	1	1	1	3	4	1	2	1	4	2	2	2	2	2	1	1	1	1	1	1	2	2	2	2	2	2	1
1	51	1	3	3	2	4	1	0	#NULL!	#NULL!	#NULL!	#NULL!	#NULL!	#NULL!	#NULL!	#NULL!	#NULL!	#NULL!	#NULL!	#NULL!	2	4	1	2	2	2	1	1	2	1	1	1	1	1	5	1	1	2	2	1	1	1	2	2	2	2	2	3	2
1	50	1	4	2	2	4	1	1	2	3	2	#NULL!	2	2	1	1	2	1	2	2	2	1	1	2	2	2	1	1	1	2	4	1	1	1	3	1	2	2	2	2	2	2	1	1	2	2	1	3	2
2	48	2	6	1	5	4	1	0	#NULL!	#NULL!	#NULL!	#NULL!	#NULL!	#NULL!	#NULL!	#NULL!	#NULL!	#NULL!	#NULL!	#NULL!	2	1	1	5	4	4	4	4	4	1	4	2	2	2	2	2	1	2	1	1	1	1	2	2	2	2	2	3	1
2	47	2	6	1	5	4	1	1	1	3	2	#NULL!	1	2	1	2	2	2	2	2	1	1	1	4	4	4	4	2	2	2	4	2	2	2	2	2	1	1	1	1	2	2	2	2	2	2	2	3	1
2	47	1	4	1	2	4	1	1	2	1	1	2	1	2	1	2	2	2	2	2	2	1	1	2	2	2	5	1	2	1	4	1	2	2	3	2	1	1	1	1	1	1	1	2	2	2	2	3	1
2	34	4	8	1	1	2	1	1	2	3	1	2	1	2	1	1	2	1	1	2	1	1	1	1	2	3	5	4	4	1	1	1	2	1	3	2	1	1	1	1	1	1	1	1	1	1	1	1	1
1	19	2	6	1	1	1	2	0	#NULL!	#NULL!	#NULL!	#NULL!	#NULL!	#NULL!	#NULL!	#NULL!	#NULL!	#NULL!	#NULL!	#NULL!	1	1	2	3	4	4	5	4	2	1	4	1	2	1	3	2	1	2	1	1	1	1	1	2	2	2	2	1	1
1	47	5	8	1	5	4	1	0	#NULL!	#NULL!	#NULL!	#NULL!	#NULL!	#NULL!	#NULL!	#NULL!	#NULL!	#NULL!	#NULL!	#NULL!	3	1	3	2	4	4	5	4	2	2	#NULL!	2	2	2	2	2	1	1	2	1	1	1	1	1	2	2	1	3	1
2	54	1	8	1	2	4	1	1	2	3	2	#NULL!	1	1	1	2	2	1	1	2	1	1	1	1	2	2	1	1	4	1	4	1	2	1	3	1	1	2	1	1	1	1	2	1	2	2	1	3	1
1	47	2	6	1	5	4	1	1	2	2	2	#NULL!	1	2	2	2	2	1	2	2	2	1	1	1	2	2	1	2	4	1	4	1	2	2	3	2	1	1	1	2	1	1	1	2	2	2	2	3	1
2	40	4	6	1	5	4	1	0	#NULL!	#NULL!	#NULL!	#NULL!	#NULL!	#NULL!	#NULL!	#NULL!	#NULL!	#NULL!	#NULL!	#NULL!	1	4	1	1	2	2	1	4	4	1	4	1	1	1	3	1	1	1	1	1	1	1	2	2	2	2	2	2	1
1	41	1	8	1	5	4	1	1	2	1	1	2	1	1	1	2	2	2	2	2	1	4	1	1	2	2	1	4	4	1	4	1	1	1	2	2	1	2	2	1	1	1	1	1	1	1	1	2	1
1	40	1	6	2	7	3	2	0	#NULL!	#NULL!	#NULL!	#NULL!	#NULL!	#NULL!	#NULL!	#NULL!	#NULL!	#NULL!	#NULL!	#NULL!	1	2	1	2	2	2	5	4	4	1	4	1	1	1	3	1	1	2	1	1	1	1	2	2	2	2	2	2	2
2	35	1	7	2	6	3	1	1	1	3	1	1	1	#NULL!	#NULL!	#NULL!	#NULL!	#NULL!	#NULL!	#NULL!	1	1	1	4	2	3	1	2	3	1	1	1	1	1	3	1	1	1	2	1	1	1	1	1	1	1	1	2	2
2	49	4	6	1	5	3	1	1	2	2	2	#NULL!	1	1	1	2	2	1	2	2	1	1	1	1	2	2	4	1	3	1	3	1	2	2	3	2	1	1	1	1	1	1	2	2	2	2	2	3	1
2	51	1	6	1	6	4	1	1	2	3	1	1	#NULL!	#NULL!	#NULL!	#NULL!	#NULL!	#NULL!	#NULL!	#NULL!	#NULL!	#NULL!	1	2	2	2	1	1	2	1	1	1	1	1	3	2	1	2	1	1	1	1	1	1	2	2	1	3	1
1	30	2	7	2	6	1	2	1	2	1	2	#NULL!	2	1	2	2	2	1	2	2	1	1	1	1	2	1	5	4	4	1	4	1	1	2	3	2	1	1	2	1	1	2	2	2	2	2	2	1	2
2	35	1	1	1	2	2	2	1	1	3	2	#NULL!	1	1	2	2	2	1	1	2	1	4	1	4	2	2	5	4	4	1	4	1	1	1	3	2	1	2	2	1	1	1	2	1	2	2	2	2	1
2	55	2	4	1	2	2	1	1	1	3	1	2	#NULL!	#NULL!	#NULL!	#NULL!	#NULL!	#NULL!	#NULL!	#NULL!	3	1	1	1	2	2	5	4	4	2	1	1	1	1	3	1	1	2	2	1	2	1	1	1	1	1	1	3	1
2	54	1	6	1	5	4	1	1	2	3	2	#NULL!	2	1	2	2	2	1	2	1	1	1	1	1	2	3	5	4	4	1	4	2	2	2	2	2	1	1	1	1	1	1	2	2	2	2	2	3	1
2	52	2	6	1	8	4	1	0	#NULL!	#NULL!	#NULL!	#NULL!	#NULL!	#NULL!	#NULL!	#NULL!	#NULL!	#NULL!	#NULL!	#NULL!	1	1	1	2	4	2	2	4	4	1	4	1	2	2	3	2	1	2	1	1	2	2	2	2	2	2	2	3	1
2	42	6	6	1	8	2	1	0	#NULL!	#NULL!	#NULL!	#NULL!	#NULL!	#NULL!	#NULL!	#NULL!	#NULL!	#NULL!	#NULL!	#NULL!	1	1	1	4	2	2	1	1	2	1	4	1	1	1	3	1	1	2	2	1	1	1	2	2	2	2	2	2	1
2	37	1	8	1	4	3	2	0	#NULL!	#NULL!	#NULL!	#NULL!	#NULL!	#NULL!	#NULL!	#NULL!	#NULL!	#NULL!	#NULL!	#NULL!	1	4	1	4	2	4	5	4	4	1	1	1	2	1	6	2	1	1	1	2	1	1	2	2	2	2	2	2	1
2	30	6	1	1	1	2	2	1	2	1	1	1	1	1	1	2	2	1	2	2	1	4	1	1	3	2	5	1	2	1	4	1	1	1	3	2	1	2	2	1	1	1	2	2	2	2	2	1	1
2	23	1	6	1	1	2	2	1	2	1	2	#NULL!	1	1	1	2	2	1	2	2	2	4	1	1	3	2	1	1	2	1	4	1	1	1	3	2	1	1	1	1	1	1	2	1	2	2	2	1	1
2	59	1	6	1	1	4	1	1	2	1	2	#NULL!	2	2	1	2	2	1	1	2	1	4	1	2	1	2	2	1	4	1	4	2	2	2	2	2	1	2	1	2	1	1	1	1	2	2	1	3	1
1	41	1	6	1	1	4	1	1	2	2	2	#NULL!	2	1	2	2	2	1	2	2	1	4	1	2	2	2	2	2	4	1	4	1	2	1	3	2	1	2	2	1	1	1	2	1	2	2	1	2	1
2	59	1	4	2	1	4	1	1	3	1	2	#NULL!	2	1	2	2	2	1	2	2	1	4	1	2	2	2	2	4	4	1	4	1	1	1	3	1	1	1	1	2	1	1	2	2	2	2	2	3	2
2	57	1	6	1	8	4	1	0	#NULL!	#NULL!	#NULL!	#NULL!	#NULL!	#NULL!	#NULL!	#NULL!	#NULL!	#NULL!	#NULL!	#NULL!	1	1	1	1	2	2	1	4	4	1	1	1	1	1	1	2	1	2	1	1	1	1	2	1	2	2	1	3	1
2	51	4	6	1	8	4	1	0	#NULL!	#NULL!	#NULL!	#NULL!	#NULL!	#NULL!	#NULL!	#NULL!	#NULL!	#NULL!	#NULL!	#NULL!	1	1	1	1	2	2	1	2	2	1	4	1	1	1	3	1	1	2	1	2	2	1	2	2	2	2	2	3	1
2	40	1	6	1	1	2	2	1	2	1	1	2	1	1	1	2	2	1	1	2	2	4	1	1	3	2	1	1	2	1	4	1	1	1	3	1	1	2	2	1	1	1	2	1	2	2	2	2	1
2	45	1	6	1	7	2	2	1	2	1	1	1	1	1	1	2	2	1	1	2	2	4	1	2	3	2	1	1	2	1	4	1	1	1	3	1	1	2	2	1	1	1	2	1	2	2	2	2	1
2	35	1	6	1	1	2	2	1	2	1	1	1	1	1	2	2	2	1	1	2	2	4	1	1	3	2	1	1	2	1	4	1	1	1	3	2	1	2	2	1	1	1	2	1	2	2	2	2	1
1	36	1	6	2	2	1	2	1	1	3	1	2	#NULL!	#NULL!	#NULL!	#NULL!	#NULL!	#NULL!	#NULL!	#NULL!	1	1	1	3	2	3	4	1	4	1	4	1	1	1	3	2	1	1	2	1	2	1	1	1	2	2	2	2	2
2	47	1	6	1	8	4	1	1	1	3	1	1	2	1	2	2	2	2	2	2	1	4	3	4	2	4	5	4	4	1	4	1	2	1	3	2	1	1	2	1	1	1	1	2	2	2	2	3	1
1	48	3	6	1	8	4	1	0	#NULL!	#NULL!	#NULL!	#NULL!	#NULL!	#NULL!	#NULL!	#NULL!	#NULL!	#NULL!	#NULL!	#NULL!	1	1	1	4	2	2	1	1	2	1	3	1	1	1	3	1	1	2	2	1	1	1	2	2	2	2	2	3	1
1	41	1	8	2	6	2	2	0	#NULL!	#NULL!	#NULL!	#NULL!	#NULL!	#NULL!	#NULL!	#NULL!	#NULL!	#NULL!	#NULL!	#NULL!	1	1	1	4	2	4	5	4	4	1	4	1	1	1	3	2	1	2	2	1	1	1	2	2	2	2	2	2	2
1	28	1	4	1	8	1	1	0	#NULL!	#NULL!	#NULL!	#NULL!	#NULL!	#NULL!	#NULL!	#NULL!	#NULL!	#NULL!	#NULL!	#NULL!	2	4	1	4	2	2	5	1	1	1	4	1	2	2	2	2	1	1	2	1	1	1	2	1	1	1	1	1	1
1	27	2	8	1	2	1	1	0	#NULL!	#NULL!	#NULL!	#NULL!	#NULL!	#NULL!	#NULL!	#NULL!	#NULL!	#NULL!	#NULL!	#NULL!	2	2	1	4	4	2	1	1	3	2	4	1	2	1	2	2	1	1	1	1	1	1	2	1	2	2	1	1	1
1	30	2	8	1	1	4	2	1	1	3	2	#NULL!	2	1	1	2	2	1	1	2	3	1	1	1	2	2	5	4	1	1	1	1	2	2	3	2	1	2	2	1	1	1	2	2	2	2	2	1	1
1	49	1	6	1	7	4	2	1	1	3	2	#NULL!	1	2	2	2	#NULL!	1	2	1	1	4	1	2	2	2	5	4	4	1	1	2	2	2	2	2	1	1	2	1	1	1	2	2	2	2	2	3	1
1	24	6	1	1	1	2	2	0	#NULL!	#NULL!	#NULL!	#NULL!	#NULL!	#NULL!	#NULL!	#NULL!	#NULL!	#NULL!	#NULL!	#NULL!	1	1	1	1	4	4	3	4	1	2	2	2	2	2	2	2	1	2	1	1	1	1	2	2	2	2	2	1	1
1	29	2	6	2	7	1	2	1	2	1	2	#NULL!	2	1	1	2	2	2	1	2	1	1	1	1	1	2	5	4	4	1	4	2	2	2	2	1	2	1	1	2	2	1	2	2	2	2	2	1	2
1	20	2	6	2	3	1	2	0	#NULL!	#NULL!	#NULL!	#NULL!	#NULL!	#NULL!	#NULL!	#NULL!	#NULL!	#NULL!	#NULL!	#NULL!	1	1	1	4	1	2	5	4	4	1	4	2	2	2	2	2	2	1	1	2	2	1	2	2	2	2	2	1	2
1	21	2	6	1	2	1	2	1	3	2	2	#NULL!	2	2	1	1	2	1	1	2	3	4	3	4	3	3	5	4	2	1	4	2	2	2	2	2	1	1	1	1	2	1	1	1	2	2	2	1	1
2	28	2	6	2	4	1	2	1	3	3	1	1	2	1	2	2	2	1	1	2	2	3	2	4	2	2	1	1	2	1	4	2	2	2	2	2	1	2	1	1	1	1	1	1	2	2	1	1	2
1	35	2	3	2	4	1	2	0	#NULL!	#NULL!	#NULL!	#NULL!	#NULL!	#NULL!	#NULL!	#NULL!	#NULL!	#NULL!	#NULL!	#NULL!	1	4	1	4	2	2	4	2	1	2	2	2	2	2	2	2	1	2	2	1	2	1	2	2	2	2	2	2	2
1	37	2	6	2	4	1	1	1	1	1	2	#NULL!	1	1	1	2	2	1	1	2	2	1	1	1	2	2	4	1	2	1	1	1	1	1	3	2	1	1	2	2	1	2	2	2	2	2	2	2	2
1	50	1	4	1	2	4	1	1	1	1	1	1	2	1	2	2	2	1	1	2	1	4	1	2	2	2	5	1	4	1	4	2	1	1	3	1	1	1	2	1	2	2	1	2	1	1	1	3	1
1	34	1	7	1	6	1	1	1	2	2	2	#NULL!	2	1	2	2	2	1	2	2	1	1	1	2	2	2	5	1	4	1	4	1	1	1	3	2	1	2	1	1	2	2	2	2	2	2	2	1	1
1	47	1	8	1	5	4	1	1	2	3	2	#NULL!	1	2	2	2	2	2	2	2	1	4	1	3	2	2	5	4	4	1	1	1	1	1	3	1	1	1	1	1	1	1	1	1	2	2	2	3	1
1	46	2	6	1	3	4	1	1	2	1	2	#NULL!	2	2	2	2	2	1	1	1	1	1	1	1	2	3	5	4	4	1	4	2	2	2	2	2	1	1	1	1	1	2	1	1	2	2	2	3	1
1	47	4	6	1	5	4	1	1	1	3	2	#NULL!	2	1	1	2	2	1	2	2	1	4	3	1	2	4	5	4	4	1	4	2	2	2	2	2	1	2	2	1	2	1	2	2	2	2	2	3	1
2	29	1	6	1	2	1	1	1	2	1	2	#NULL!	1	2	2	2	2	1	1	2	1	1	1	1	2	2	1	1	1	1	4	2	2	2	3	2	1	2	1	1	2	1	1	1	2	2	2	1	1
1	25	1	8	1	5	1	2	0	2	2	2	#NULL!	1	1	1	2	2	1	1	2	2	1	3	5	4	4	5	4	4	1	1	1	2	2	3	2	1	2	2	1	1	1	2	2	2	2	2	1	1
1	55	3	6	4	5	4	1	1	1	3	1	1	2	1	2	2	2	1	2	2	1	1	1	4	2	2	4	2	3	1	4	1	2	1	3	2	1	1	2	1	1	1	1	1	1	1	1	3	4
1	53	1	4	1	5	4	1	1	1	3	2	#NULL!	2	1	1	2	2	1	1	2	1	1	1	1	2	3	4	4	4	1	1	1	2	1	3	2	1	1	1	1	1	1	1	1	2	2	1	3	1
1	46	1	8	1	8	4	1	0	#NULL!	#NULL!	#NULL!	#NULL!	#NULL!	#NULL!	#NULL!	#NULL!	#NULL!	#NULL!	#NULL!	#NULL!	2	1	1	1	2	2	4	4	2	1	4	2	2	2	2	2	1	1	1	1	1	1	2	2	2	2	2	3	1
1	42	1	6	1	6	4	2	0	#NULL!	#NULL!	#NULL!	#NULL!	#NULL!	#NULL!	#NULL!	#NULL!	#NULL!	#NULL!	#NULL!	#NULL!	1	1	1	1	1	1	1	2	2	1	1	2	2	2	3	2	1	2	2	1	1	1	2	2	2	2	2	2	1
1	46	1	8	1	4	2	1	0	#NULL!	#NULL!	#NULL!	#NULL!	#NULL!	#NULL!	#NULL!	#NULL!	#NULL!	#NULL!	#NULL!	#NULL!	2	1	1	4	2	2	4	1	2	1	4	2	2	2	2	2	1	1	1	1	1	1	2	2	2	2	2	3	1
1	34	1	6	1	6	2	1	1	1	2	1	1	#NULL!	#NULL!	#NULL!	#NULL!	#NULL!	#NULL!	#NULL!	#NULL!	2	4	1	4	1	1	5	1	4	1	1	1	2	2	3	2	1	1	1	1	1	1	2	2	2	2	2	1	1
1	26	6	1	5	2	1	2	1	2	3	1	2	2	2	2	2	2	1	2	2	1	4	1	4	2	2	5	4	4	1	4	1	2	1	3	2	1	1	2	1	1	1	2	2	2	2	2	1	4
1	35	2	6	1	8	1	2	0	#NULL!	#NULL!	#NULL!	#NULL!	#NULL!	#NULL!	#NULL!	#NULL!	#NULL!	#NULL!	#NULL!	#NULL!	2	1	1	4	4	4	5	4	4	1	4	1	1	1	3	2	1	1	2	1	2	1	2	2	2	2	2	2	1
2	40	1	6	2	5	2	2	0	#NULL!	#NULL!	#NULL!	#NULL!	#NULL!	#NULL!	#NULL!	#NULL!	#NULL!	#NULL!	#NULL!	#NULL!	1	4	1	3	2	3	1	1	4	1	4	1	2	1	3	2	1	2	2	1	1	1	2	1	1	2	2	2	2
2	21	2	6	1	5	1	1	0	#NULL!	#NULL!	#NULL!	#NULL!	#NULL!	#NULL!	#NULL!	#NULL!	#NULL!	#NULL!	#NULL!	#NULL!	1	1	1	2	4	4	3	4	4	1	4	1	1	1	3	2	1	1	2	1	1	1	2	2	2	2	2	1	1
2	46	2	6	1	5	2	1	1	3	1	2	#NULL!	1	1	2	2	2	1	2	2	1	4	1	2	2	2	5	1	2	1	4	2	2	2	2	2	1	2	2	1	2	1	1	1	2	2	1	3	1
1	34	6	8	1	1	1	2	0	#NULL!	#NULL!	#NULL!	#NULL!	#NULL!	#NULL!	#NULL!	#NULL!	#NULL!	#NULL!	#NULL!	#NULL!	1	1	1	1	2	2	1	1	2	1	4	1	1	2	3	2	1	2	1	1	2	2	2	2	2	2	2	1	1
